# Supplementary material for: Genome-Wide Identification, Classification, and Expression Analysis of the HD-Zip Transcription Factor Family in Apple (Malus domestica Borkh.)
Source: Int J Mol Sci. 2022 Feb 27;23(5):2632. doi: 10.3390/ijms23052632 (PMC8910561; doi:10.3390/ijms23052632)
Supplement: Supplementary file 1 [file ijms-23-02632-s001.zip]

Archive with 1 entries (1 files):
- ijms-1588271-supplementary.pdf
